# Supplementary material for: Analysis of autonomic function during natural defecation in patients with irritable bowel syndrome using real-time recording with a wearable device
Source: PLoS One. 2022 Dec 9;17(12):e0278922. doi: 10.1371/journal.pone.0278922 (PMC9733845; doi:10.1371/journal.pone.0278922)
Supplement: S1 File — (CSV) [file pone.0278922.s001.csv]

Hitoe ID	FD	IBS	pre FD/IBS	IBS-D	IBS-C	Age	Gender	Hight	weight	BMI	pre FD/IBS	pre patient/control	final patient	number of defecation	level1(Time�j	level2(Time)	level3(Time)	level4(Time)	level5(Time)	level6(Time)	level all(Time)	level (all sum)	Time (h)	medication	Ramosetron	smoking	drinking	sleeping time	defecation/day	Rome3 FD	epigastric pain	epigastric pain frequency	epigastric pain degree	postprandial fullness	postprandial fullness frequency	postprandial fullness degree	early satiation	early satiation frequency	early satiation degree	Rome3 IBS	abdominal pain	abdominal pain frequency	Abdominal pain %	Abdominal pain/10day	Abdominal distension	Satisfaction level of defecation	Degradation of QOL	SF8GH	SF8PF
1	0	IBS-D	IBS-D	1	0	42	0	160	57	22.265625	IBS-D	patient	1	6	2	5	3	1	1	0	12	30	23	0	0	0	1	6	5	0	0	0	0	1	2	2	1	2	2	1	1	5	75	10	25	30	100	50.27	53.54
8	0	0	none	0	0	36	0	167	68	24.38237298	none	control	0	1	0	0	0	0	0	0	0	0	24	0	0	0	1	6	0.75	0	0	0	0	0	0	0	0	0	0	0	0	0	0	0	0	100	0	50.27	53.54
11	EPS	0	FD/IBS-C	0	1	59	1	160	54.7	21.3671875	FD/IBS-C	patient	1	2	0	0	3	0	0	0	3	9	24	1	0	0	0	6	1.5	1	1	4	3	1	3	3	1	3	2	1	1	2	0	0	0	70	70	50.27	53.54
12	0	0	IBS-D	1	0	68	1	165	50	18.36547291	IBS-D	patient	1	5	2	0	0	0	0	0	2	2	15	1	1	1	0	7	2.5	0	0	0	0	1		2	1	2	2	0	0	0	0	0	0	0	70	34.38	27.59
14	0	0	IBS-D	1	0	68	1	154	48	20.23950076	IBS-D	patient	1	2	0	1	2	0	0	0	3	8	22	1	1	0	0	6	3	0	0	0	0	1	3	2	1	3	3	0	1	4	50	5	75	30	75	40.4	41.45
15	0	IBS-M	IBS-D	1	0	39	0	170	62	21.4532872	IBS-D	patient	1	2	6	1	0	0	0	0	7	8	14	0	0	0	1	6	1	0	1	2	2	1	1	2	1	2	2	1	1	3	30	5	25	30	40	58.54	53.54
17	0	IBS-D	IBS-D	1	0	37	0	166	69	25.03991871	IBS-D	patient	1	3	0	0	3	0	0	0	3	9	24	1	0	0	1	7	4	0	0	0	0	1	2	2	0	0	0	1	1	5	20	10	50	30	70	40.4	53.54
18	EPS+PDS	IBS-M	IBS-D/FD	1	0	31	1	157	48	19.47340663	IBS-D/FD	patient	1	1	0	4	3	1	0	0	8	18	20	1	1	1	0	7	2.5	1	1	3	3	1	4	4	1	5	4	1	1	5	80	9	100	10	100	40.4	53.54
1013	0	0	none	0	0	49	1	151	49	21.49028551	none	control	0	1	0	2	0	0	0	0	2	4	23	0	0	0	0	7	1	0	0	0	0	0	0	0	0	0	0	0	1	1	0	0	0	90	20	58.54	53.54
1014	0	0	none	0	0	44	0	166	80	29.03178981	none	control	0	1	0	4	0	0	0	0	4	8	14	0	0	1	1	6	1	0	0	0	0	0	0	0	0	0	0	0	0	0	0	0	0	50	50	50.27	53.54
1019	0	0	none	0	0	58	1	154	45	18.97453196	none	control	0	0	0	0	0	0	0	1	1	6	10	0	0	0	0	7	1	0	0	0	0	0	0	0	0	0	0	0	0	0	0	0	0	90	0	50.27	53.54
1021	0	0	none	0	0	54	1	164	60	22.30814991	none	control	0	1	0	0	0	0	0	0	0	0	22	0	0	0	0	6.5	0.5	0	0	0	0	1	1	2	0	0	0	0	0	0	0	0	0	70	15	58.54	53.54
1022	0	0	none	0	0	55	0	170	78	26.98961938	none	control	0	1	0	0	0	0	0	0	0	0	16	1	0	0	1	6	1	0	0	0	0	0	0	0	0	0	0	0	0	0	0	0	0	30	50	40.4	53.54
1023	0	0	none	0	0	40	0	165	60	22.03856749	none	control	0	0	0	0	0	0	0	0	0	0	23	0	0	0	0	7	1	0	0	0	0	0	0	0	1	1	2	0	0	0	0	0	0	70	30	50.27	53.54
1024	0	0	none	0	0	52	1	152.5	44	18.91964526	none	control	0	3	0	0	0	0	0	0	0	0	23	0	0	0	1	5	0.75	0	0	0	0	0	0	0	0	0	0	0	0	0	0	0	0	70	0	50.27	53.54
1029	0	0	none	0	0	55	1	153	43	18.36900337	none	control	0	2	0	0	0	0	0	0	0	0	24	0	0	0	0	6.5	1	0	0	0	0	0	0	0	0	0	0	0	0	0	0	0	0	85	0	50.27	53.54
1031	0	0	none	0	0	53	1	151.9	62	26.87052438	none	control	0	0	0	0	0	0	0	0	0	0	24	0	0	0	0	6	1	0	0	0	0	0	0	0	0	0	0	0	1	1	0	0	0	100	0	50.27	53.54
1036	0	0	none	0	0	50	0	177	69	22.02432251	none	control	0	1	0	0	0	0	0	0	0	0	20	0	0	0	0	6	1	0	0	0	0	0	0	0	0	0	0	0	0	0	0	0	0	70	70	50.27	47.77
1041	0	0	none	0	0	61	1	158	50	20.02884153	none	control	0	1	0	0	0	0	0	0	0	0	20	0	0	0	0	5	1	0	0	0	0	0	0	0	0	0	0	0	0	0	0	0	0	90	10	50.27	53.54
1054	0	0	none	0	0	63	1	159	62	24.52434635	none	control	0	1	0	0	0	0	0	0	0	0	24	0	0	0	1	6	1	0	0	0	0	0	0	0	0	0	0	0	0	0	0	0	0	100	0	58.54	53.54
1058	0	0	none	0	0	51	0	173	65	21.71806609	none	control	0	1	1	0	0	0	0	0	1	1	24	0	0	0	0	6	1	0	0	0	0	0	0	0	0	0	0	0	0	0	0	0	0	70	30	50.27	41.45
1059	0	0	none	0	0	69	1	155	51.5	21.43600416	none	control	0	3	0	0	0	0	0	0	0	0	14	0	0	0	1		2	0	0	0	0	0	0	0	0	0	0	0	0	0	0	0	25	70	30	50.27	47.77
1084	0	0	none	0	0	41	0	177	92	29.36576335	none	control	0	3	0	0	0	0	0	0	0	0	23	0	0	0	1	7	2	0	0	0	0	0	0	0	0	0	0	0	0	0	0	0	0	70	0	50.27	53.54
1110	0	0	none	0	0	69	1	159	59	23.33768443	none	control	0	1	1	0	0	0	0	0	1	1	16	1	0	0	1	6	1	0	0	0	0	0	0	0	0	0	0	0	0	0	0	0	0	100	0	50.27	53.54
1121	0	0	none	0	0	67	1	147.5	49.5	22.75208273	none	control	0	1	0	0	1	0	0	0	1	2	22	1	0	0	0	6	2	0	0	0	0	0	0	0	0	0	0	0	0	0	0	0	25	100	20	50.27	53.54
1134	0	0	none	0	0	36	0	177	70	22.34351559	none	control	0	1	1	0	0	0	0	0	1	1	13	0	0	0	1	7	2	0	0	0	0	0	0	0	0	0	0	0	0	0	0	0	0	70	5	50.27	53.54
1146	0	0	none	0	0	36	0	173	73	24.39105884	none	control	0	1	0	0	0	0	0	0	0	0	24	0	0	0	0	6	1	0	0	0	0	0	0	0	0	0	0	0	0	0	0	0	0	70	30	50.27	53.54
1164	0	0	none	0	0	42	0	180	75	23.14814815	none	control	0	1	1	0	0	0	0	0	1	1	18	0	0	0	1	7	1	0	0	0	0	0	0	0	0	0	0	0	0	0	0	0	0	70	0	50.27	53.54
1165	0	0	none	0	0	32	0	171	61	20.86111966	none	control	0	2	0	0	0	0	0	0	0	0	24	0	0	0	0	8	2	0	0	0	0	0	0	0	0	0	0	0	0	0	0	0	0	30	70	50.27	53.54
1500	0	0	none	0	0	27	0	181	71	21.67211013	none	control	0	1	1	0	0	0	0	0	1	1	15	0	0	0	1	6	0.75	0	0	0	0	0	0	0	0	0	0	0	0	0	0	0	0	80	20	58.54	53.54
[truncated: 515 more columns]
